# Supplementary material for: Insights of Phaseolus vulgaris’ response to infection by Uromyces appendiculatus using an RNA-seq approach
Source: Front Plant Sci. 2025 Jun 2;16:1557954. doi: 10.3389/fpls.2025.1557954 (PMC12171439; doi:10.3389/fpls.2025.1557954)
Supplement: Supplementary Table 1 — Unigene names of Ur genes previously characterised in Meso-American (MA) and Andean (A) varieties with chromosome locations of U. appendiculatus the mapped resistant genes using marker technologies. [file Table1.xlsx]

## Sheet: Table S1
Unigene	Ur gene	Source_genotype	Genepool	Chromosome
Phvul.011G047700	Ur-3	Aurora	MA	Pv11
Phvul.004G142100	Ur-3 and Ur-6	Teebus-RR-1	MA	Pv04 and Pv07
Phvul.006G000100	Ur-4	Early Gallatin	A/MA	Pv06
Phvul.004G000200	UR-5	Mexico 309	MA	Pv04
Phvul.011G047800	Ur-6	Golden Gate Wax	A/MA	Pv11
Phvul.011G047900	Ur-7	Great Northern 1140	MA	Pv11
Phvul.001G000300	UR-9 and Ur-12	Pompadour Checa 50	A	Pv01 and Pv07
Phvul.011G048000	Ur-11	PI 181996	A	Pv11
Phvul.008G000500	Ur-13	Redlands Pioneer	A	Pv08
Phvul.004G000600	Ur-4	Ouro Negro	MA	Pv04
