# Supplementary material for: Insights of Phaseolus vulgaris’ response to infection by Uromyces appendiculatus using an RNA-seq approach
Source: Front Plant Sci. 2025 Jun 2;16:1557954. doi: 10.3389/fpls.2025.1557954 (PMC12171439; doi:10.3389/fpls.2025.1557954)
Supplement: Supplementary Table 2 — Number of raw sequence reads and % GC content of all analysed treatment samples of the experiment. [file Table2.xlsx]

## Sheet: Table S2
Sample	Reads	% GC
G014_19	4916503	0.48
G014_20	3799165	0.48
G014_21	10560698	0.5
G021_22	10560698	0.5
G021_23	1777532	0.45
G021_24	1896878	0.44
G114_28	3436499	0.46
G114_29	2553964	0.47
G114_30	3355147	0.47
G121_25	1731165	0.47
G121_26	2280861	0.46
G121_27	2359967	0.47
T014_1	2136044	0.46
T014_2	3068776	0.48
T014_3	1601201	0.46
T021_4	3690041	0.46
T021_5	2348828	0.45
T021_6	3529320	0.46
T114_7	3444516	0.46
T114_8	9967462	0.47
T114_9	5458241	0.48
T121_10	4554988	0.46
T121_11	1656942	0.47
T121_12	4016647	0.47
	94702083	0.47
