# Supplementary material for: Insights of Phaseolus vulgaris’ response to infection by Uromyces appendiculatus using an RNA-seq approach
Source: Front Plant Sci. 2025 Jun 2;16:1557954. doi: 10.3389/fpls.2025.1557954 (PMC12171439; doi:10.3389/fpls.2025.1557954)
Supplement: Supplementary Table 3 — Regulation patterns of DEGs in varieties, Golden Gate Wax and Teebus-RR-1 at time points of evaluation (14- and 21-dpi). [file Table3.xlsx]

## Sheet: Table S3
No.	Unigene	Symbol	Description	Gold_14dpi		Teeb_14dpi
				log2FC	padj	log2FC	padj
1	Phvul.003G209000	AITR5	ABA-INDUCED TRANSCRIPTION REPRESSOR 5	-1.75731	8.42x10-5	1.9013	0.002573
2	Phvul.001G039700	HSP17.6II	17.6 kDa class II heat shock protein	-1.98523	5.49x10-8	2.41185	2.27 x10-5
3	Phvul.001G039800	HSP17.6II	17.6 kDa class II heat shock protein	-3.38661	3.3x10-7	3.66646	2.27 x10-5
4	Phvul.001G104033	MAML-3	2-isopropylmalate synthase 1	-3.2511	3.54x10-12	-2.09702	0.001621
5	Phvul.011G056900	JMJ30	2-oxoglutarate (2OG) and Fe(II)-dependent oxygenase superfamily protein	-1.30329	1.6310-7	-2.43332	0.009796
6	Phvul.007G011400	E1-OGDH2	2-oxoglutarate dehydrogenase, E1 component	-3.01725	0.0002	2.6229	0.000799
7	Phvul.002G218300	HSA32	Aldolase-type TIM barrel family protein	-5.79965	0.0038	3.86305	3.77 x10-7
8	Phvul.002G332300	MAGL4	alpha/beta-Hydrolases superfamily protein	1.4636	0.0106	2.46744	0.04633
9	Phvul.008G264700	ACD32.1	alpha-crystallin domain 32.1	-1.34631	0.0007	-2.32834	5.99 x10-7
10	Phvul.007G102800	TEM1	AP2/B3 transcription factor family protein	2.519	1.69x10-13	-1.99034	0.029721
11	Phvul.007G027200	BBX15	B-box type zinc finger protein with CCT domain	3.83699	3.88x10-32	-3.24512	0.001629
12	Phvul.008G016600	BAG5	BCL-2-associated athanogene 5	1.69386	4.49x10-6	2.4276	7.86 x10-5
13	Phvul.011G053000	PSL1	calreticulin 3	1.4317	0.0094	1.11123	0.009586
14	Phvul.003G148550	ATCAPE2	CAP (Cysteine-rich secretory proteins, Antigen 5, and Pathogenesis-related 1 protein) superfamily protein	-3.39011	2.41x10-26	1.76542	0.001886
15	Phvul.003G226900	CT-BMY	chloroplast beta-amylase	-2.55921	1.42x10-10	-1.70221	0.003523
16	Phvul.001G022200	COR27	cold regulated gene 27	10.3592	2.87x10-14	-3.8057	0.009142
17	Phvul.011G045000	GRP7	cold, circadian rhythm, and rna binding 2	-4.14581	2.25x10-7	-3.49966	1.34 x10-12
18	Phvul.007G049500	CRK29	cysteine-rich RLK (RECEPTOR-like protein kinase) 29	4.72167	2.32x10-45	-2.17525	0.010777
19	Phvul.007G049600	CRK29	cysteine-rich RLK (RECEPTOR-like protein kinase) 29	2.05374	1.23x10-5	-1.35313	0.031507
20	Phvul.007G106300	CYP76C4	cytochrome P450, family 76, subfamily C, polypeptide 4	-1.4758	0.0016	-2.55986	8.93 x10-5
21	Phvul.004G022000	CYP82C4	cytochrome P450, family 82, subfamily C, polypeptide 4	1.95764	3.75x10-14	-1.05471	0.034438
22	Phvul.001G158100	CYP94B1	cytochrome P450, family 94, subfamily B, polypeptide 1	4.57568	0.0094	-2.07622	0.04097
23	Phvul.008G095600	TMS1	DNAJ heat shock N-terminal domain-containing protein	2.89463	1.91 x10-8	1.34304	0.020942
24	Phvul.003G064500	ROF2	FKBP-type peptidyl-prolyl cis-trans isomerase family protein	-3.36752	3.54 x10-21	2.54271	0.000465
25	Phvul.001G215300	GolS1	galactinol synthase 1	4.34711	1.49 x10-14	1.55377	0.005025
26	Phvul.004G129400	ATHSP22.0	HSP20-like chaperones superfamily protein	6.97183	1.65x x10-10	4.58524	2.11 x10-5
27	Phvul.008G228000	HSP17.6C	HSP20-like chaperones superfamily protein	3.76318	4.14 x10-17	5.14091	0.00026
28	Phvul.008G237000	HSP15.7	HSP20-like chaperones superfamily protein	-5.1504	0.045823	2.00577	2.7 x10-7
29	Phvul.009G152500	HSP17.8	HSP20-like chaperones superfamily protein	2.08916	1.18 x10-8	3.87917	1.15 x10-7
30	Phvul.009G200900	CHUP1	Hydroxyproline-rich glycoprotein family protein	-2.58747	1.47 x10-11	-1.22357	0.034927
31	Phvul.001G031900	RXW8	lipases;hydrolases, acting on ester bonds	-1.84247	1.56 x10-11	1.3602	0.041279
32	Phvul.002G209500	MLP423	MLP-like protein 423	-2.63384	5.27 x10-19	-2.55462	0.048298
33	Phvul.004G162100	MBF1C	multiprotein bridging factor 1C	-5.48909	1.37 x10-18	3.03586	0.001113
34	Phvul.004G044301	LRR4	NB-ARC domain-containing disease resistance protein	1.04688	0.0028	1.34893	0.029721
35	Phvul.008G167800	ASMT	O-methyltransferase family protein	1.79529	5.76 x10-6	-3.09942	0.032027
36	Phvul.002G286600	OSM34	osmotin 34	-4.35841	0.0179	-1.71444	0.001039
37	Phvul.007G243200	ABCG24	P-loop containing nucleoside triphosphate hydrolases superfamily protein	-1.22917	3.21 x10-5	-1.41619	0.003503
38	Phvul.008G023000	ATBRX1-1	Ribosomal RNA processing Brix domain protein	-2.3544	2.3 x10-6	-1.7732	0.036738
39	Phvul.001G029000	ROF1	rotamase FKBP 1	10.3592	2.87 x10-14	1.22281	0.000829
40	Phvul.010G016000	RCA	rubisco activase	2.15308	0.0384	1.47867	0.00922
41	Phvul.007G145300	SR33	SC35-like splicing factor 33	2.46839	9.17 x10-6	1.42241	0.001462
42	Phvul.006G034900	CPNB4	TCP-1/cpn60 chaperonin family protein	-3.69222	1.24 x10-14	-1.02947	0.037384
43	Phvul.002G219300	TPS14	terpene synthase 14	-1.60148	0.0326	-2.67205	1.3 x10-6
44	Phvul.011G143100	TPS21	terpene synthase 21	4.35189	2.5 x10-26	-5.17535	0.036738
No.			Description	Gold_21dpi		Teeb_21dpi
				log2FC	padj	log2FC	padj
1	Phvul.010G019701	BIA	Encodes a secreted peptide that enhances stress indued cell death	-1.90885	4.61 x10-13	1.2137	0.025355
2	Phvul.008G081800	WRKY70	WRKY DNA-binding protein 70	1.16467	0.0184	-1.30772	0.006535
