# Supplementary material for: Insights of Phaseolus vulgaris’ response to infection by Uromyces appendiculatus using an RNA-seq approach
Source: Front Plant Sci. 2025 Jun 2;16:1557954. doi: 10.3389/fpls.2025.1557954 (PMC12171439; doi:10.3389/fpls.2025.1557954)
Supplement: Supplementary Table 4 — Regulation patterns of DEGs that were common in Golden Gate Wax at 14- and 21-dpi. [file Table4.xlsx]

## Sheet: Table S4
No.	Unigene	Symbol	Description	Gold_14dpi		Teeb_14dpi		Gold_21dpi		Teeb_21dpi
				log2FC	Padj	log2FC	padj	log2FC	padj	log2FC	padj
1	Phvul.007G203400	GolS2	galactinol synthase 2	4.113	1.35 x 10-47	1.37	0.005	1.449	2.79 x 10-9	1.32135	0.043
2	Phvul.008G016500	BAG5	BCL-2-associated athanogene 5	2.93	7.00 x 10-19	2.304	6.07 x 10-7	2.132	0.018	1.84024	0.0004
3	Phvul.009G078300	HSFA2	heat shock transcription factor A2	0.999	1.25 x 10-5	1.283	0.003	2.031	0.004	1.34649	0.047
4	Phvul.002G155300	HSFB2B	winged-helix DNA-binding transcription factor family protein	2.388	7.04 x 10-4	1.535	0.001	1.005	0.016	1.33183	0.01
5	Phvul.001G154700	HSFA6B	heat shock transcription factor A6B	1.637	5.07 x 10-16	1.11	0.001	1.211	9.58 x 10-5	1.08139	0.001
6	Phvul.007G069800	RD29B	CAP160 protein	2.096	0.001	2.607	0.001	3.704	0.004	2.62655	0.001
7	Phvul.003G147700	XTH22	Xyloglucan endotransglucosylase/hydrolase family protein	-4.007	1.06 x 10-28	1.11	0.001	-2.478	0.003	-0.0810484	0.048
