# Supplementary material for: Insights of Phaseolus vulgaris’ response to infection by Uromyces appendiculatus using an RNA-seq approach
Source: Front Plant Sci. 2025 Jun 2;16:1557954. doi: 10.3389/fpls.2025.1557954 (PMC12171439; doi:10.3389/fpls.2025.1557954)
Supplement: Supplementary Table 5 — Top right and bottom left quadrant potential variety biomarkers for U. appendiculatus race 31-1 response, obtained from the S-plot generated from SIMCA’s OPLS analysis. from the [file Table5.xlsx]

## Sheet: Table S5
No.	Unigene	Symbol	Description	G14dpi		T14dpi		G21dpi		T21dpi
				log2FC	padj	log2FC	padj	log2FC	padj	log2FC	padj
Top Right Quadrant
1	Phvul.010G042600	GT72B1	UDP-Glycosyltransferase superfamily protein	9.114	0.122			-0.773	0.995	0.972
3	Phvul.011G107933	ATTPS-CIN	terpene synthase-like sequence-1,8-cineole	-1.821	0.004*	-1.07	0.478	1.44	0.911	-1.043	0.498
4	Phvul.011G189100	ATST2A	sulfotransferase 2A	0.96	0.756	-0.028	0.999	5.884	0.218	0.513	0.994
6	Phvul.008G210400	AtRLP6	receptor like protein 6	1.757	0.639	-0.316	0.974	4.804	0.078	0.113	0.999
7	Phvul.008G142900	PLATZ10	PLATZ transcription factor family protein	1.741	0.781	1.511	0.958	-1.825	0.964	-0.088	0.999
8	Phvul.004G085676	ATNUDT2	nudix hydrolase homolog 2			-0.114	0.999			-0.137	0.999
9	Phvul.006G038100	RPS2	NB-ARC domain-containing disease resistance protein	-3.964	0.432	-1.585	0.84	-1.568	0.988	-1.392	0.897
10	Phvul.009G233700	CAR1	NB-ARC domain-containing disease resistance protein	-2.032	0.081	-1.357	0.564	-0.678	0.992	-1.196	0.519
11	Phvul.011G197800	LRRAC1	LRR and NB-ARC domains-containing disease resistance protein	3.917	0.639			6.295	0.493
12	Phvul.003G182700	AGL7	K-box region and MADS-box transcription factor family protein	-0.508	0.919	-1.051	0.292	7.468	0.648	-1.125	0.323
14	Phvul.006G055950	ABO4	DNA polymerase epsilon catalytic subunit	-2.132	0.737	-0.13	0.999	20.753		1.923
15	Phvul.010G054700	DM2H	Disease resistance protein (TIR-NBS-LRR class) family	0.301	0.962	-0.749	0.786	2.822	0.705	0.004	1
16	Phvul.003G051700	CYP93D1	cytochrome P450, family 93, subfamily D, polypeptide 1			-6.277		-2.904		-6.753	0.127
17	Phvul.009G061450	CYP82C4	cytochrome P450, family 82, subfamily C, polypeptide 4	-1.869	0.285	-0.45	0.963	0.794		-0.371	0.999
18	Phvul.011G143000	MCO1	Cupredoxin superfamily protein	0.467	0.134	-1.038	0.94	0.125	0.997	-0.649	0.999
19	Phvul.011G075900	BGAL8	beta-galactosidase 8	-0.269	0.976	-0.565	0.968			-0.671	0.999
20	Phvul.L009843	AAC2	ADP/ATP carrier 2	-1.918	0.206	-0.354	0.965	1.083	0.97	-0.059	0.999
22	Phvul.009G133500	PAB1	polyadenylate-binding protein 1-B-binding protein	-1.359	0.428	-0.648	0.911	0.873	0.986	-0.294	0.999
Bottom Left Quadrant
2	Phvul.008G161300	AACT1	Thiolase family protein	10.251	5.27x10-15**	0.16	0.999	-0.688	0.995	-1.111	0.999
5	Phvul.008G188200	EMB1687	ribonuclease P family protein / Rpp14 family protein	0.998	0.030*	-0.078	0.998	0.412	0.986	0.737	0.994
13	Phvul.008G228000	HSP17.6C	HSP20-like chaperones superfamily protein	5.15	0.046*	5.141		2.173	0.546	3.312	0.581
21	Phvul.010G101700	MADA4	zinc finger CCCH domain protein	9.457	2.22x10-11**			-0.568	0.985
